# Supplementary material for: In-Hospital Mortality from Spondylodiscitis: Insights from a Single-Center Retrospective Study
Source: J Clin Med. 2023 Nov 22;12(23):7228. doi: 10.3390/jcm12237228 (PMC10707421; doi:10.3390/jcm12237228)
Supplement: Supplementary file 1 [file jcm-12-07228-s001.zip]

Archive with 1 entries (1 files):
- jcm-2654669-supplementary.pdf
